# Supplementary material for: Integrated Analysis of the Safety Experience in Adults with the Bivalent Respiratory Syncytial Virus Prefusion F Vaccine
Source: Vaccines (Basel). 2025 Aug 1;13(8):827. doi: 10.3390/vaccines13080827 (PMC12390091; doi:10.3390/vaccines13080827)
Supplement: Supplementary file 1 [file vaccines-13-00827-s001.zip]

Archive with 4 entries (4 files):
- vaccines-3703649_Figure S1.pdf
- vaccines-3703649_Figure S2.pdf
- vaccines-3703649_Figure S3.pdf
- vaccines-3703649_Table S1.pdf
